# Supplementary material for: Advanced Manufacturing in the Fabrication of a Lifelike Brain Glioblastoma Simulator for the Training of Neurosurgeons
Source: Polymers (Basel). 2022 Mar 8;14(6):1072. doi: 10.3390/polym14061072 (PMC8948645; doi:10.3390/polym14061072)
Supplement: Supplementary file 1 [file polymers-14-01072-s001.zip]

Archive with 1 entries (1 files):
- polymers-1598205-supplementary.pdf
